# Supplementary material for: Hidden Communication Needs in Higher Education: A Scoping Review of Developmental Communication Disorders, Mental Health, and Academic Participation
Source: Healthcare (Basel). 2026 Jun 21;14(12):1790. doi: 10.3390/healthcare14121790 (PMC13299988; doi:10.3390/healthcare14121790)
Supplement: Supplementary file 1 [file healthcare-14-01790-s001.zip]

Archive with 3 entries (3 files):
- Supplementary Table S1 Database-specific search strategy.pdf
- Supplementary Table S2 Full study characteristics of the included studies-updated.pdf
- Supplementary Table S3 Full study-level appraisal details of the included studies-updated.pdf
